# Supplementary material for: High-dose thiamine supplementation ameliorates obesity induced by a high-fat and high-fructose diet in mice by reshaping gut microbiota
Source: Front Nutr. 2025 Feb 7;12:1532581. doi: 10.3389/fnut.2025.1532581 (PMC11842239; doi:10.3389/fnut.2025.1532581)
Supplement: Supplementary file 1 [file Table_1.xlsx]

## Sheet: Table S1
Supplementary Table 1 Summary of descriptive variables and statistical results
Phenotypes	LFD	HFFD	THIL	THIH		Student’s t test	LFD vs HFFD	F-value	THIL vs HFFD	THIH vs HFFD
Body weight gain	0.3445±0.0491	0.825±0.08318	0.6274±0.08481	0.5614±0.05646		Student’s t test: 12.19	p ＜ 0.0001	F (2, 15) = 19.57；p ＜ 0.0001	p = 0.0004	p ＜ 0.0001
Average weekly food intake	17.66±0.6878	14.08±1.102	13.6±0.7636	13.39±0.8874		Student’s t test: 7.789	p ＜ 0.0001	F (2, 21) = 1.166；P=0.3311	p = 0.3065	p = 0.1522
Epididymal fat index	1.748±0.02914	5.994±0.09361	5.885±0.1049	5.73±0.3533		Student’s t test: 1.172	p ＜ 0.0001	F (2, 15) = 2.197；P=0.1456	p = 0.4038	p = 0.0545
Adipocyte area	4315±890.8	10616±2599	8474±996	6806±1019		Student’s t test: 5.619	p = 0.0002	F (2, 15) = 7.475；P=0.0056	p = 0.0466	p = 0.0016
Liver index	3.941±0.05196	3.212±0.03872	3.369±0.1095	3.449±0.1645		Student’s t test: 27.56	p ＜ 0.0001	F (2, 15) = 6.449；P=0.0095	p = 0.0334	p = 0.003
TC	3.763±0.4319	5.63±0.3426	4.947±0.4451	4.86±0.6547		Student’s t test: 8.294	p ＜ 0.0001	F (2, 15) = 4.303；P=0.0333	p = 0.0312	p = 0.0172
TG	1.095±0.2502	1.383±0.2278	1.345±0.2826	1.188±0.07441		Student’s t test: 2.087	p = 0.0634	F (2, 15) = 1.399；P=0.2772	p = 0.7606	p = 0.1353
HDL	1.922±0.4463	2.173±0.2554	2.118±0.1975	2.095±0.207		Student’s t test: 1.199	p = 0.2583	F (2, 15) = 0.198；P=0.8225	p = 0.6731	p = 0.5492
LDL	0.5233±0.0918	0.8817±0.07305	0.6317±0.1116	0.6367±0.1573		Student’s t test: 7.482	p ＜ 0.0001	F (2, 15) =8.642；P=0.0032	p = 0.0024	p = 0.0028
Area of lipid droplets	6.404±1.97	29.89±3.541	21.11±5.715	19.04±4.188		Student’s t test: 13.16	p ＜ 0.0001	F (2, 14) =9.788；P=0.0022	p = 0.006	p = 0.0009
Fasting glucose	3.267±1.438	6.05±1.245	4.7±0.8718	4.667±0.568		Student’s t test: 3.584	p =0.005	F (2, 15) =4.257；P=0.0343	p = 0.0247	p = 0.0219
Endotoxin	0.04367±0.005969	0.1034±0.04328	0.05773±0.004216	0.04983±0.00824		Student’s t test: 3.309	p =0.0079	F (2, 15) =7.507；P=0.0055	p = 0.0079	p = 0.0027
Occludin mean intensity	22.09±4.703	11.67±1.636	15±2.396	15.5±1.927		Student’s t test: 4.186	p =0.0058	F (2, 9) =4.298；P=0.049	p = 0.0438	p = 0.0245
ZO-1 mean intensity	10.52±2.235	4.623±0.9024	6.622±0.6593	7.474±0.6097		Student’s t test: 3.513	p =0.0126	F (2, 9) =18.53；P=0.0006	p = 0.009	p = 0.0002
Fecal thiamine	1.833±0.2765	1.008±0.3911	81.98±17.83	194.3±56.21		Student’s t test: 3.546	p =0.0094	F (2, 10) =39.8；p ＜ 0.0001	p = 0.0039	p ＜ 0.0001
Chao1	454.8±155.4	586.8±256.7	308.1±138.6	282.9±74.49		Student’s t test: 1.077	p =0.3068	F (2, 15) =5.648；P=0.0148	p = 0.0141	p = 0.0085
Shanon	3.639±0.5213	4.882±0.9715	4.436±0.3629	4.125±0.3438		Student’s t test: 2.763	p =0.02	F (2, 15) =2.186；P=0.1468	p = 0.2393	p = 0.0551
Simpson	0.7945±0.07179	0.8909±0.06985	0.9047±0.01705	0.8769±0.02465		Student’s t test: 2.358	p =0.0401	F (2, 15) =0.6023；P=0.5603	p = 0.5943	p = 0.5882
Actinobacteria	0.3884±0.1458	0.1141±0.07608	0.2129±0.0392	0.2062±0.1242		Student’s t test: 4.086	p =0.0022	F (2, 15) =2.414；P=0.1233	p = 0.0680	p = 0.0868
Proteobacteria	0.008368±0.004603	0.06949±0.04623	0.02402±0.02931	0.01652±0.01721		Student’s t test: 3.222	p =0.0091	F (2, 15) =4.491；P=0.0296	p = 0.0312	p = 0.0143
Bacteroidetes	0.02649±0.01977	0.03694±0.03535	0.01313±0.0156	0.0111±0.005438		Student’s t test: 0.6323	p =0.5414	F (2, 15) =2.442；P=0.1208	p = 0.0871	p = 0.0655
Bifidobacterium	0.36±0.1301	0.01308±0.01274	0.02744±0.01529	0.029±0.01449		Student’s t test: 6.501	p ＜ 0.0001	F (2, 15) =2.288；P=0.1357	p = 0.1005	p = 0.0714
Oscillospira	0.0024834±0.00244	0.03595±0.02995	0.00774±0.01154	0.005957±0.006004		Student’s t test: 2.729	p =0.0212	F (2, 15) =4.781；P=0.0248	p = 0.0204	p = 0.0147
Adlercreutzia	0.002449±0.001125	0.0105±0.006313	0.00636±0.003799	0.002585±0.0002463		Student’s t test: 3.077	p =0.0117	F (2, 15) =5.197；P=0.0193	p = 0.1123	p = 0.0057
Ruminococcus	0.0005047±0.0006077	0.002804±0.001857	0.0005418±0.0006807	0.0004077±0.0003491		Student’s t test: 2.883	p =0.0163	F (2, 15) =8.094；P=0.0041	p = 0.0041	p = 0.0027
AF12	0.0001728±0.0001464	0.001423±0.001445	0.00033±0.0004994	0.0004273±0.0004525		Student’s t test: 2.109	p =0.0611	F (2, 15) =2.593；P=0.1078	p = 0.0575	p = 0.0805
Bifidobacterium pseudolongum	0.3566±0.131	0.01283±0.01253	0.02702±0.01482	0.02887±0.0144		Student’s t test: 6.4	p ＜ 0.0001	F (2, 15) =2.373；P=0.1273	p = 0.0985	p = 0.0651
Ruminococcus gnavus	0.002058±0.001149	0.01363±0.01055	0.005255±0.003395	0.003765±0.002789		Student’s t test: 2.67	p =0.0235	F (2, 15) =3.896；P=0.0434	p = 0.0441	p = 0.0205

## Sheet: Table S2
Supplementary Table 2 Correlation between the microbiota and phenotypic characteristics using MAASLIN
Phenotypes		Actinobacteria	Proteobacteria	Bacteroidetes	Bifidobacterium	Oscillospira	Adlercreutzia	Ruminococcus	AF12	Bifidobacterium pseudolongum	Ruminococcus gnavus
BMI	rho	-0.613934	0.585374	0.227836	-0.723939	0.528413	0.660107	0.549046	0.497912	-0.722232	0.515941
	pvalue	0.00141736	0.00265547	0.284286	6.36327e-05	0.00794465	0.000448102	0.00545948	0.0132865	6.7496e-05	0.00985848
TC	rho	-0.611387	0.511119	-0.0196644	-0.708565	0.434935	0.426633	0.39485	0.323858	-0.706328	0.500588
	pvalue	0.00150258	0.010694	0.927333	0.000106617	0.0336681	0.0376127	0.0561953	0.122631	0.000114623	0.0127234
TG	rho	-0.259013	0.158856	-0.293919	-0.24733	0.234202	0.148434	0.10153	0.0523687	-0.244308	0.290783
	pvalue	0.22165	0.458442	0.163301	0.243939	0.270675	0.488809	0.636881	0.807987	0.249936	0.16805
HDL	rho	-0.166848	0.118042	-0.164684	-0.225478	0.0978142	0.0254955	-0.00212606	-0.0165089	-0.223225	0.18265
	pvalue	0.435842	0.582772	0.441901	0.289435	0.649324	0.905867	0.992133	0.93897	0.294409	0.392966
LDL	rho	-0.555407	0.54498	0.153595	-0.527674	0.463265	0.474149	0.486798	0.375111	-0.526518	0.511174
	pvalue	0.00484004	0.00588933	0.473646	0.00804857	0.0226154	0.0192431	0.0158494	0.0708924	0.0082136	0.0106842
Glucose	rho	-0.572842	0.507301	0.308369	-0.622776	0.596357	0.367106	0.53925	0.608158	-0.623579	0.457648
	pvalue	0.00343666	0.0113964	0.142634	0.00115276	0.00210022	0.0776231	0.00654275	0.0016169	0.00113098	0.0245337
Endotoxin	rho	-0.375026	0.270712	0.0898192	-0.34621	0.501655	0.253817	0.453278	0.430214	-0.34539	0.271865
	pvalue	0.070961	0.200733	0.676402	0.0974703	0.0125044	0.231391	0.0261151	0.0358685	0.0983192	0.198748

## Sheet: Table S3
Supplementary Table 3 Correlation among microbes using SparCC.
Phenotypes		Actinobacteria	Proteobacteria	Bacteroidetes	Bifidobacterium	Oscillospira	Adlercreutzia	Ruminococcus	AF12	Bifidobacteriumpseudolongum	Ruminococcusgnavus
Actinobacteria	rho	1	-0.036	-0.0102	0.0057	0.0528	0.018	0.0222	0.0376	0.0103	-0.0042
	pvalue	1	0.1782	0.5347	0.7327	0.0594	0.4554	0.2475	0.0891	0.7525	0.9604
Proteobacteria	rho	-0.036	1	0.018	-0.0076	0	0.0105	0.0233	0.0001	-0.0217	0.0291
	pvalue	0.1782	1	0.297	0.7327	1	0.7624	0.1683	0.9901	0.1485	0.0495
Bacteroidetes	rho	-0.0102	0.018	1	0.036	0.0075	-0.0092	0.0245	-0.0157	0.0271	0.002
	pvalue	0.5347	0.297	1	0.198	0.6238	0.4653	0.4257	0.2574	0.0891	0.8911
Bifidobacterium	rho	0.0057	-0.0076	0.036	1	0.0326	-0.0188	0.0022	-0.021	0.0177	-0.0503
	pvalue	0.7327	0.7327	0.198	1	0.0495	0.3861	0.8317	0.1089	0.2277	0.0792
Oscillospira	rho	0.0528	0	0.0075	0.0326	1	-0.0375	-0.0065	0.0093	-0.0361	0.0279
	pvalue	0.0594	1	0.6238	0.0495	1	0.0198	0.6832	0.7426	0.2079	0.5842
Adlercreutzia	rho	0.018	0.0105	-0.0092	-0.0188	-0.0375	1	-0.0027	0.0338	-0.0168	0.0112
	pvalue	0.4554	0.7624	0.4653	0.3861	0.0198	1	0.8218	0.0693	0.2574	0.5842
Ruminococcus	rho	0.0222	0.0233	0.0245	0.0022	-0.0065	-0.0027	1	-0.0568	0.0137	0.0332
	pvalue	0.2475	0.1683	0.4257	0.8317	0.6832	0.8218	1	0.0297	0.4554	0.1287
AF12	rho	0.0376	0.0001	-0.0157	-0.021	0.0093	0.0338	-0.0568	1	-0.015	0.0215
	pvalue	0.0891	0.9901	0.2574	0.1089	0.7426	0.0693	0.0297	1	0.5347	0.4158
Bifidobacterium pseudolongum	rho	0.0103	-0.0217	0.0271	0.0177	-0.0361	-0.0168	0.0137	-0.015	1	-0.0358
	pvalue	0.7525	0.1485	0.0891	0.2277	0.2079	0.2574	0.4554	0.5347	1	0.0792
Ruminococcus gnavus	rho	-0.0042	0.0291	0.002	-0.0503	0.0279	0.0112	0.0332	0.0215	-0.0358	1
	pvalue	0.9604	0.0495	0.8911	0.0792	0.5842	0.5842	0.1287	0.4158	0.0792	1
